# Supplementary material for: Engineering Multicolor Radiative Centers in hBN Flakes by Varying the Electron Beam Irradiation Parameters
Source: Nanomaterials (Basel). 2023 Feb 15;13(4):739. doi: 10.3390/nano13040739 (PMC9960900; doi:10.3390/nano13040739)
Supplement: Supplementary file 1 [file nanomaterials-13-00739-s001.zip]

Archive with 1 entries (1 files):
- nanomaterials-2194908-supplementary.pdf
